# Supplementary material for: Crystalline Characteristics, Mechanical Properties, Thermal Degradation Kinetics and Hydration Behavior of Biodegradable Fibers Melt-Spun from Polyoxymethylene/Poly(l-lactic acid) Blends
Source: Polymers (Basel). 2019 Oct 25;11(11):1753. doi: 10.3390/polym11111753 (PMC6918227; doi:10.3390/polym11111753)
Supplement: Supplementary file 1 [file polymers-11-01753-s001.zip]

Archive with 2 entries (2 files):
- Supplementary Materials.doc
- VideoS1.mp4
